# Supplementary material for: Natural products in traditional Chinese medicine for renal fibrosis: a comprehensive review
Source: Front Pharmacol. 2025 Apr 16;16:1560567. doi: 10.3389/fphar.2025.1560567 (PMC12041090; doi:10.3389/fphar.2025.1560567)
Supplement: Supplementary file 1 [file DataSheet1.ZIP]

Archive with 18 entries (17 files):
- renal fibrosis/
- renal fibrosis/PubMed-Astragaloside IV and renal fibrosis.csv
- renal fibrosis/PubMed-Baicalin and renal fibrosis.csv
- renal fibrosis/PubMed-Bixin and renal fibrosis.csv
- renal fibrosis/PubMed-Curcumin and renal fibrosis.csv
- renal fibrosis/PubMed-Emodin and renal fibrosis.csv
- renal fibrosis/PubMed-Epigallocatechin-3--gallate and renal fibrosis.csv
- renal fibrosis/PubMed-Ginsenoside Rg1 and renal fibrosis.csv
- renal fibrosis/PubMed-natural product and renal fibrosis.csv
- renal fibrosis/PubMed-natural product and renal fibrosis.xlsx
- renal fibrosis/PubMed-Poricoic acid A and renal fibrosis.csv
- renal fibrosis/PubMed-Puerarin and renal fibrosis.csv
- renal fibrosis/PubMed-Quercetin and renal fibrosis.csv
- renal fibrosis/PubMed-Resveratroland renal fibrosis.csv
- renal fibrosis/PubMed-Rhein and renal fibrosis.csv
- renal fibrosis/PubMed-Salidroside and renal fibrosis.csv
- renal fibrosis/PubMed-Salvianolic acid B and renal fibrosis.csv
- renal fibrosis/PubMed-Tanshinone IIA and renal fibrosis.csv
