# Supplementary material for: Natural products in traditional Chinese medicine for renal fibrosis: a comprehensive review
Source: Front Pharmacol. 2025 Apr 16;16:1560567. doi: 10.3389/fphar.2025.1560567 (PMC12041090; doi:10.3389/fphar.2025.1560567)
Supplement: Supplementary file 1 [file DataSheet1.ZIP › renal fibrosis/PubMed-Astragaloside IV and renal fibrosis.csv]

Search query: (Astragaloside IV) AND (renal fibrosis)
Year	Count
2024	9
2023	8
2022	9
2021	1
2020	3
2019	4
2018	6
2017	1
2016	1
2015	2
2014	3
2013	1
2011	1
2004	1
