# Supplementary material for: Natural products in traditional Chinese medicine for renal fibrosis: a comprehensive review
Source: Front Pharmacol. 2025 Apr 16;16:1560567. doi: 10.3389/fphar.2025.1560567 (PMC12041090; doi:10.3389/fphar.2025.1560567)
Supplement: Supplementary file 1 [file DataSheet1.ZIP › renal fibrosis/PubMed-Baicalin and renal fibrosis.csv]

Search query: (Baicalin) AND (renal fibrosis)
Year	Count
2025	3
2024	4
2023	2
2022	3
2021	1
2020	4
2019	1
2017	4
2016	1
2013	1
2009	1
