# Supplementary material for: Natural products in traditional Chinese medicine for renal fibrosis: a comprehensive review
Source: Front Pharmacol. 2025 Apr 16;16:1560567. doi: 10.3389/fphar.2025.1560567 (PMC12041090; doi:10.3389/fphar.2025.1560567)
Supplement: Supplementary file 1 [file DataSheet1.ZIP › renal fibrosis/PubMed-Curcumin and renal fibrosis.csv]

Search query: (Curcumin) AND (renal fibrosis)
Year	Count
2025	4
2024	9
2023	6
2022	9
2021	8
2020	6
2019	7
2018	5
2017	4
2016	9
2015	3
2014	6
2013	4
2012	6
2011	1
2010	2
2009	1
2008	2
2006	2
2005	1
2004	2
