# Supplementary material for: Natural products in traditional Chinese medicine for renal fibrosis: a comprehensive review
Source: Front Pharmacol. 2025 Apr 16;16:1560567. doi: 10.3389/fphar.2025.1560567 (PMC12041090; doi:10.3389/fphar.2025.1560567)
Supplement: Supplementary file 1 [file DataSheet1.ZIP › renal fibrosis/PubMed-Emodin and renal fibrosis.csv]

Search query: (Emodin) AND (renal fibrosis)
Year	Count
2024	6
2023	6
2022	5
2021	5
2020	4
2019	1
2018	3
2017	3
2016	1
2015	1
2014	1
2009	2
2007	1
