# Supplementary material for: Natural products in traditional Chinese medicine for renal fibrosis: a comprehensive review
Source: Front Pharmacol. 2025 Apr 16;16:1560567. doi: 10.3389/fphar.2025.1560567 (PMC12041090; doi:10.3389/fphar.2025.1560567)
Supplement: Supplementary file 1 [file DataSheet1.ZIP › renal fibrosis/PubMed-Epigallocatechin-3--gallate and renal fibrosis.csv]

Search query: (Epigallocatechin-3--gallate) AND (renal fibrosis)
Year	Count
2025	1
2024	2
2023	2
2022	3
2020	4
2019	4
2018	1
2017	2
2016	2
2015	3
2014	1
2011	1
