# Supplementary material for: Natural products in traditional Chinese medicine for renal fibrosis: a comprehensive review
Source: Front Pharmacol. 2025 Apr 16;16:1560567. doi: 10.3389/fphar.2025.1560567 (PMC12041090; doi:10.3389/fphar.2025.1560567)
Supplement: Supplementary file 1 [file DataSheet1.ZIP › renal fibrosis/PubMed-Ginsenoside Rg1 and renal fibrosis.csv]

Search query: (Ginsenoside Rg1) AND (renal fibrosis)
Year	Count
2024	1
2023	3
2022	2
2021	1
2020	2
2018	2
2015	2
2010	1
2009	1
2008	2
