# Supplementary material for: Natural products in traditional Chinese medicine for renal fibrosis: a comprehensive review
Source: Front Pharmacol. 2025 Apr 16;16:1560567. doi: 10.3389/fphar.2025.1560567 (PMC12041090; doi:10.3389/fphar.2025.1560567)
Supplement: Supplementary file 1 [file DataSheet1.ZIP › renal fibrosis/PubMed-natural product and renal fibrosis.csv]

Search query: (natural product) AND (renal fibrosis)
Year	Count
2025	21
2024	87
2023	45
2022	59
2021	54
2020	52
2019	54
2018	47
2017	35
2016	31
2015	44
2014	28
2013	26
2012	18
2011	17
2010	15
2009	15
2008	16
2007	12
2006	5
2005	13
2004	10
