# Supplementary material for: Natural products in traditional Chinese medicine for renal fibrosis: a comprehensive review
Source: Front Pharmacol. 2025 Apr 16;16:1560567. doi: 10.3389/fphar.2025.1560567 (PMC12041090; doi:10.3389/fphar.2025.1560567)
Supplement: Supplementary file 1 [file DataSheet1.ZIP › renal fibrosis/PubMed-natural product and renal fibrosis.xlsx]

## Sheet: Total
Search query: (natural product) AND (renal fibrosis)
Year	Count
2025	21
2024	87
2023	45
2022	59
2021	54
2020	52
2019	54
2018	47
2017	35
2016	31
2015	44
2014	28
2013	26
2012	18
2011	17
2010	15
2009	15
2008	16
2007	12
2006	5
2005	13
2004	10
	704

## Sheet: Astragaloside IV
Search query: (Astragaloside IV) AND (renal fibrosis)
Year	Count
2024	9
2023	8
2022	9
2021	1
2020	3
2019	4
2018	6
2017	1
2016	1
2015	2
2014	3
2013	1
2011	1
2004	1
	50

## Sheet: Ginsenoside Rg1
Search query: (Ginsenoside Rg1) AND (renal fibrosis)
Year	Count
2024	1
2023	3
2022	2
2021	1
2020	2
2018	2
2015	2
2010	1
2009	1
2008	2
	17

## Sheet: Salidroside
Search query: (Salidroside) AND (renal fibrosis)
Year	Count
2024	4
2023	4
2022	2
2020	1
2019	3
2018	1
	15

## Sheet: Quercetin
Search query: (Quercetin) AND (renal fibrosis)
Year	Count
2025	5
2024	14
2023	16
2022	13
2021	9
2020	5
2019	4
2018	3
2017	1
2016	1
2015	1
2014	2
2013	2
2009	1
2004	1
	78

## Sheet: Baicalin
Search query: (Baicalin) AND (renal fibrosis)
Year	Count
2025	3
2024	4
2023	2
2022	3
2021	1
2020	4
2019	1
2017	4
2016	1
2013	1
2009	1
	25

## Sheet: Puerarin
Search query: (Puerarin) AND (renal fibrosis)
Year	Count
2025	1
2024	3
2023	4
2022	1
2021	2
2017	1
2013	1
	13

## Sheet: Curcumin
Search query: (Curcumin) AND (renal fibrosis)
Year	Count
2025	4
2024	9
2023	6
2022	9
2021	8
2020	6
2019	7
2018	5
2017	4
2016	9
2015	3
2014	6
2013	4
2012	6
2011	1
2010	2
2009	1
2008	2
2006	2
2005	1
2004	2
	97

## Sheet: Epigallocatechin-3--gallate
Search query: (Epigallocatechin-3--gallate) AND (renal fibrosis)
Year	Count
2025	1
2024	2
2023	2
2022	3
2020	4
2019	4
2018	1
2017	2
2016	2
2015	3
2014	1
2011	1
	26

## Sheet: Resveratrol
Search query: (Resveratrol) AND (renal fibrosis)
Year	Count
2025	1
2024	10
2023	4
2022	12
2021	7
2020	8
2019	7
2018	3
2017	5
2016	10
2015	7
2014	5
2013	3
2012	1
2011	1
2010	2
2006	1
	87

[truncated: 6 more sheets: Salvianolic acid B, Poricoic acid A, Rhein, Emodin, Tanshinone IIA, Bixin]
