# Supplementary material for: Natural products in traditional Chinese medicine for renal fibrosis: a comprehensive review
Source: Front Pharmacol. 2025 Apr 16;16:1560567. doi: 10.3389/fphar.2025.1560567 (PMC12041090; doi:10.3389/fphar.2025.1560567)
Supplement: Supplementary file 1 [file DataSheet1.ZIP › renal fibrosis/PubMed-Puerarin and renal fibrosis.csv]

Search query: (Puerarin) AND (renal fibrosis)
Year	Count
2025	1
2024	3
2023	4
2022	1
2021	2
2017	1
2013	1
