# Supplementary material for: Natural products in traditional Chinese medicine for renal fibrosis: a comprehensive review
Source: Front Pharmacol. 2025 Apr 16;16:1560567. doi: 10.3389/fphar.2025.1560567 (PMC12041090; doi:10.3389/fphar.2025.1560567)
Supplement: Supplementary file 1 [file DataSheet1.ZIP › renal fibrosis/PubMed-Quercetin and renal fibrosis.csv]

Search query: (Quercetin) AND (renal fibrosis)
Year	Count
2025	5
2024	14
2023	16
2022	13
2021	9
2020	5
2019	4
2018	3
2017	1
2016	1
2015	1
2014	2
2013	2
2009	1
2004	1
