# Supplementary material for: Natural products in traditional Chinese medicine for renal fibrosis: a comprehensive review
Source: Front Pharmacol. 2025 Apr 16;16:1560567. doi: 10.3389/fphar.2025.1560567 (PMC12041090; doi:10.3389/fphar.2025.1560567)
Supplement: Supplementary file 1 [file DataSheet1.ZIP › renal fibrosis/PubMed-Resveratroland renal fibrosis.csv]

Search query: (Resveratrol) AND (renal fibrosis)
Year	Count
2025	1
2024	10
2023	4
2022	12
2021	7
2020	8
2019	7
2018	3
2017	5
2016	10
2015	7
2014	5
2013	3
2012	1
2011	1
2010	2
2006	1
