# Supplementary material for: Natural products in traditional Chinese medicine for renal fibrosis: a comprehensive review
Source: Front Pharmacol. 2025 Apr 16;16:1560567. doi: 10.3389/fphar.2025.1560567 (PMC12041090; doi:10.3389/fphar.2025.1560567)
Supplement: Supplementary file 1 [file DataSheet1.ZIP › renal fibrosis/PubMed-Salvianolic acid B and renal fibrosis.csv]

Search query: (Salvianolic acid B) AND (renal fibrosis)
Year	Count
2025	1
2024	3
2023	4
2022	2
2021	1
2020	2
2017	1
2014	2
2012	1
2011	1
2010	1
2009	2
