# Supplementary material for: Natural products in traditional Chinese medicine for renal fibrosis: a comprehensive review
Source: Front Pharmacol. 2025 Apr 16;16:1560567. doi: 10.3389/fphar.2025.1560567 (PMC12041090; doi:10.3389/fphar.2025.1560567)
Supplement: Supplementary file 1 [file DataSheet1.ZIP › renal fibrosis/PubMed-Tanshinone IIA and renal fibrosis.csv]

Search query: (Tanshinone IIA) AND (renal fibrosis)
Year	Count
2025	1
2024	7
2023	3
2022	3
2021	2
2020	1
2017	1
2016	2
2015	2
2009	1
2008	1
